# Supplementary material for: Salmonella enterica Serovar Typhi Induces Host Metabolic Reprogramming to Increase Glucose Availability for Intracellular Replication
Source: Int J Mol Sci. 2021 Sep 16;22(18):10003. doi: 10.3390/ijms221810003 (PMC8467381; doi:10.3390/ijms221810003)
Supplement: Supplementary file 1 [file ijms-22-10003-s001.zip]

Archive with 1 entries (1 files):
- ijms-1365911-SI.pdf
